# Supplementary material for: Unlocking the "Black box": internal female genitalia in Sepsidae (Diptera) evolve fast and are species-specific
Source: BMC Evol Biol. 2010 Sep 10;10:275. doi: 10.1186/1471-2148-10-275 (PMC2944183; doi:10.1186/1471-2148-10-275)
Supplement: Additional file 2 — Table of convergence estimates for female morphology, COI barcode and sepsid mating behavior. [file 1471-2148-10-275-S2.XLS]

## Sheet: Table of convergence estimates
	# characters	CI	Obs. # steps	Min. # steps	Obs./Min.
FULL dataset (n=42)
Female internal morphology	19	0.41	120	49	2.44898
DNA barcode: non-constant 3rd positions	210	0.24	1379	337	4.09199
CULLED dataset (n=22)
Female internal morphology	19	0.54	81	44	1.84
DNA barcode: non-constant 3rd positions	210	0.36	804	290	2.77
Mating behavior	32	0.45	150	68	2.21
